# Supplementary material for: CircMAN1A2 Levels Determine GBM Susceptibility to TMZ in a Pathway Involving TEP1‐ and KEAP1‐Mediated NRF2 Degradation Leading to Ferroptosis
Source: CNS Neurosci Ther. 2025 Jun 30;31(7):e70489. doi: 10.1111/cns.70489 (PMC12207318; doi:10.1111/cns.70489)
Supplement: Supplementary file 3 — Table S2 [file CNS-31-e70489-s001.xlsx]

## Sheet: Sheet1
TOP100 RNA-protein interaction model prediction of Catrapid
Protein_ID	Protein_Name	RNA_ID	Interaction_Propensity	Z_score
P54253	ATXN1	hsa.circ.0000118.NM.006699.MAN1A2	98.54	5.17
Q15022	SUZ12	hsa.circ.0000118.NM.006699.MAN1A2	98.33	5.16
Q9H501	ESF1	hsa.circ.0000118.NM.006699.MAN1A2	97.34	5.1
O43290	SART1	hsa.circ.0000118.NM.006699.MAN1A2	95.27	4.97
O14776	TCERG1	hsa.circ.0000118.NM.006699.MAN1A2	94.93	4.95
Q15022	SUZ12	hsa.circ.0000118.NM.006699.MAN1A2	93.59	4.87
P54253	ATXN1	hsa.circ.0000118.NM.006699.MAN1A2	93.38	4.86
P49589	CARS1	hsa.circ.0000118.NM.006699.MAN1A2	92.94	4.83
Q9BUQ8	DDX23	hsa.circ.0000118.NM.006699.MAN1A2	92.29	4.79
Q04637	EIF4G1	hsa.circ.0000118.NM.006699.MAN1A2	92.16	4.79
O60293	ZFC3H1	hsa.circ.0000118.NM.006699.MAN1A2	92.06	4.78
Q9H501	ESF1	hsa.circ.0000118.NM.006699.MAN1A2	92.03	4.78
Q13206	DDX10	hsa.circ.0000118.NM.006699.MAN1A2	91.83	4.76
Q92900	UPF1	hsa.circ.0000118.NM.006699.MAN1A2	91.53	4.75
Q9UIF8	BAZ2B	hsa.circ.0000118.NM.006699.MAN1A2	91.11	4.72
Q99973	TEP1	hsa.circ.0000118.NM.006699.MAN1A2	91.08	4.72
Q9NRA8	EIF4ENIF1	hsa.circ.0000118.NM.006699.MAN1A2	91.02	4.71
Q9UGP8	SEC63	hsa.circ.0000118.NM.006699.MAN1A2	90.85	4.7
O43719	HTATSF1	hsa.circ.0000118.NM.006699.MAN1A2	90.8	4.7
Q96KR1	ZFR	hsa.circ.0000118.NM.006699.MAN1A2	90.69	4.7
Q5T7N2	L1TD1	hsa.circ.0000118.NM.006699.MAN1A2	90.59	4.69
O43290	SART1	hsa.circ.0000118.NM.006699.MAN1A2	90.02	4.65
Q7KZ85	SUPT6H	hsa.circ.0000118.NM.006699.MAN1A2	89.48	4.62
O14776	TCERG1	hsa.circ.0000118.NM.006699.MAN1A2	89.44	4.62
P46459	NSF	hsa.circ.0000118.NM.006699.MAN1A2	89.42	4.62
Q6PKG0	LARP1	hsa.circ.0000118.NM.006699.MAN1A2	89.42	4.62
P35221	CTNNA1	hsa.circ.0000118.NM.006699.MAN1A2	88.45	4.56
P54277	PMS1	hsa.circ.0000118.NM.006699.MAN1A2	88.35	4.55
P49792	RANBP2	hsa.circ.0000118.NM.006699.MAN1A2	88.12	4.54
Q9BWU0	SLC4A1AP	hsa.circ.0000118.NM.006699.MAN1A2	88.11	4.54
P49589	CARS1	hsa.circ.0000118.NM.006699.MAN1A2	87.73	4.51
Q04637	EIF4G1	hsa.circ.0000118.NM.006699.MAN1A2	87.11	4.48
Q9BXT4	TDRD1	hsa.circ.0000118.NM.006699.MAN1A2	87.06	4.47
O75643	SNRNP200	hsa.circ.0000118.NM.006699.MAN1A2	87	4.47
Q9BUQ8	DDX23	hsa.circ.0000118.NM.006699.MAN1A2	86.9	4.46
Q13206	DDX10	hsa.circ.0000118.NM.006699.MAN1A2	86.5	4.44
Q9NRA8	EIF4ENIF1	hsa.circ.0000118.NM.006699.MAN1A2	86.5	4.44
Q92900	UPF1	hsa.circ.0000118.NM.006699.MAN1A2	86.35	4.43
P36776	LONP1	hsa.circ.0000118.NM.006699.MAN1A2	86.19	4.42
O60293	ZFC3H1	hsa.circ.0000118.NM.006699.MAN1A2	86.1	4.42
Q96KR1	ZFR	hsa.circ.0000118.NM.006699.MAN1A2	85.94	4.41
Q92888	ARHGEF1	hsa.circ.0000118.NM.006699.MAN1A2	85.85	4.4
Q9UIF8	BAZ2B	hsa.circ.0000118.NM.006699.MAN1A2	85.63	4.39
Q9UGP8	SEC63	hsa.circ.0000118.NM.006699.MAN1A2	85.58	4.38
Q8TEX9	IPO4	hsa.circ.0000118.NM.006699.MAN1A2	85.48	4.38
Q7L014	DDX46	hsa.circ.0000118.NM.006699.MAN1A2	85.32	4.37
Q5T7N2	L1TD1	hsa.circ.0000118.NM.006699.MAN1A2	85.29	4.37
O43719	HTATSF1	hsa.circ.0000118.NM.006699.MAN1A2	85.2	4.36
Q7KZ85	SUPT6H	hsa.circ.0000118.NM.006699.MAN1A2	85.08	4.35
O94804	STK10	hsa.circ.0000118.NM.006699.MAN1A2	85.03	4.35
