# Supplementary material for: CircMAN1A2 Levels Determine GBM Susceptibility to TMZ in a Pathway Involving TEP1‐ and KEAP1‐Mediated NRF2 Degradation Leading to Ferroptosis
Source: CNS Neurosci Ther. 2025 Jun 30;31(7):e70489. doi: 10.1111/cns.70489 (PMC12207318; doi:10.1111/cns.70489)
Supplement: Supplementary file 4 — Table S3 [file CNS-31-e70489-s004.xlsx]

## Sheet: Sheet1
Protein Group	Protein ID	Accession	-10lgP	Coverage (%)	Coverage (%) Probe-P	Area Probe-P	#Peptides
2	477	P21333|FLNA_HUMAN	422.61	52	52	940000000	99
1	471	P35579|MYH9_HUMAN	396.98	59	59	773000000	119
8	487	Q9Y490|TLN1_HUMAN	371.83	39	39	247000000	75
6	465	P14618|KPYM_HUMAN	361.21	73	73	1790000000	46
9	468	P06733|ENOA_HUMAN	340.48	68	68	1460000000	40
18	488	Q00610|CLH1_HUMAN	333.35	37	37	347000000	50
11	474	P04264|K2C1_HUMAN	328.99	56	56	776000000	44
4	496	P60709|ACTB_HUMAN	324.6	75	75	1370000000	44
13	479	P13639|EF2_HUMAN	323.08	51	51	1130000000	52
12	472	P08238|HS90B_HUMAN	318.28	57	57	499000000	52
31	466	P35908|K22E_HUMAN	315.79	64	64	5710000	40
23	492	P49327|FAS_HUMAN	314.8	24	24	227000000	45
25	476	O43707|ACTN4_HUMAN	311.99	53	53	167000000	42
7	549	P04406|G3P_HUMAN	307.36	67	67	2530000000	29
5	463	P07437|TBB5_HUMAN	306.24	74	74	342000000	33
21	478	P07900|HS90A_HUMAN	302.7	50	50	313000000	44
17	470	P29401|TKT_HUMAN	302.08	57	57	945000000	38
26	482	P11142|HSP7C_HUMAN	301.75	47	47	630000000	31
10	464	P68371|TBB4B_HUMAN	301.38	74	74	45600000	34
61	164	Q99973|TEP1_HUMAN	299.87	64	64	146000000	31
16	475	P13645|K1C10_HUMAN	298.52	55	55	827000000	32
15	473	P26038|MOES_HUMAN	286.57	58	58	320000000	45
14	503	Q13885|TBB2A_HUMAN	283.94	63	63	5960000	28
22	529	Q9BQE3|TBA1C_HUMAN	283.66	52	52	17400000	23
29	485	P18206|VINC_HUMAN	282.94	44	44	217000000	44
35	486	P14625|ENPL_HUMAN	282.12	42	42	200000000	36
55	534	P60174|TPIS_HUMAN	279.11	80	80	424000000	18
34	483	P55072|TERA_HUMAN	277.85	48	48	288000000	38
39	484	P12814|ACTN1_HUMAN	276.27	48	48	59500000	34
27	467	P00558|PGK1_HUMAN	276.22	69	69	532000000	31
38	480	P11021|BIP_HUMAN	275.67	51	51	295000000	30
50	531	P04083|ANXA1_HUMAN	274.27	59	59	470000000	22
41	469	P08670|VIME_HUMAN	273.95	66	66	175000000	30
33	517	P68104|EF1A1_HUMAN	268.49	56	56	1010000000	25
49	498	P60842|IF4A1_HUMAN	267.07	59	59	131000000	23
40	497	P04075|ALDOA_HUMAN	265.59	73	73	437000000	24
32	577	P68366|TBA4A_HUMAN	263.62	43	43	373000	18
59	490	P05023|AT1A1_HUMAN	263.14	29	29	76100000	24
43	481	P38646|GRP75_HUMAN	262.89	49	49	169000000	30
46	491	P46940|IQGA1_HUMAN	261.72	26	26	85900000	34
37	518	Q13509|TBB3_HUMAN	260.51	57	57	41000000	24
53	489	P53396|ACLY_HUMAN	259.24	31	31	151000000	27
73	501	P22314|UBA1_HUMAN	259.01	26	26	98600000	22
1196	1377	Q8TEX9|IPO4_HUMAN	258.15	43	43	233000000	22
71	495	P02786|TFR1_HUMAN	253.39	32	32	121000000	22
51	507	P0DMV8|HS71A_HUMAN	253.23	36	36	23800000	25
57	578	Q06830|PRDX1_HUMAN	253.19	79	79	288000000	19
64	493	P46821|MAP1B_HUMAN	252.1	15	15	46400000	24
60	500	P30101|PDIA3_HUMAN	250.26	50	50	120000000	23
76	513	P50395|GDIB_HUMAN	248.07	51	51	93100000	20
68	519	P13667|PDIA4_HUMAN	247.83	36	36	66100000	25
61	541	P06744|G6PI_HUMAN	247.05	39	39	192000000	23
52	510	P10809|CH60_HUMAN	246.39	46	46	117000000	23
74	504	P06576|ATPB_HUMAN	245.11	50	50	144000000	19
44	494	P07237|PDIA1_HUMAN	241.83	56	56	235000000	27
62	528	P35580|MYH10_HUMAN	239.62	12	12	2500000	22
674	1114	Q7L014|DDX46_HUMAN	238.67	38	38	86200000	17
42	523	P35241|RADI_HUMAN	236.76	38	38	24400000	25
87	530	P78371|TCPB_HUMAN	236.69	41	41	82100000	18
24	620	P63267|ACTH_HUMAN	235.67	34	34	38100000	26
104	603	P27824|CALX_HUMAN	235.48	29	29	125000000	14
83	536	P36578|RL4_HUMAN	234.3	45	45	142000000	18
102	547	P19338|NUCL_HUMAN	234.24	25	25	113000000	16
58	567	P67936|TPM4_HUMAN	233.32	63	63	75800000	19
45	521	P15311|EZRI_HUMAN	233.04	40	40	52500000	26
137	539	P11940|PABP1_HUMAN	232.77	33	33	23800000	15
105	632	P27797|CALR_HUMAN	227.72	37	37	91500000	14
72	520	Q14697|GANAB_HUMAN	226.48	24	24	69700000	22
151	555	P51659|DHB4_HUMAN	224.16	31	31	19700000	14
199	604	Q16555|DPYL2_HUMAN	223.86	33	33	30700000	12
167	589	P63244|RACK1_HUMAN	223.36	52	52	73900000	13
177	602	P07954|FUMH_HUMAN	223.22	35	35	59100000	13
133	573	P12956|XRCC6_HUMAN	222.94	27	27	55800000	14
126	542	Q07065|CKAP4_HUMAN	222.83	34	34	31100000	15
166	588	P40926|MDHM_HUMAN	222.72	45	45	113000000	12
125	548	Q9Y4L1|HYOU1_HUMAN	222.15	23	23	30100000	18
96	526	P34932|HSP74_HUMAN	221.62	31	31	40800000	18
116	626	P26641|EF1G_HUMAN	221.4	29	29	161000000	14
97	535	Q13200|PSMD2_HUMAN	220.88	27	27	50600000	19
143	580	Q99832|TCPH_HUMAN	220.87	30	30	42900000	14
88	505	P49368|TCPG_HUMAN	220.49	49	49	84200000	20
149	682	P18669|PGAM1_HUMAN	218.91	51	51	158000000	11
80	514	Q04637|IF4G1_HUMAN	218.58	16	16	57300000	21
123	557	Q01813|PFKAP_HUMAN	217.75	25	25	30500000	15
113	546	P17987|TCPA_HUMAN	216.94	34	34	46500000	15
121	553	P53621|COPA_HUMAN	216.12	16	16	39400000	17
176	583	P05388|RLA0_HUMAN	215.71	52	52	132000000	13
79	718	P62937|PPIA_HUMAN	215.45	64	64	425000000	9
138	544	P50991|TCPD_HUMAN	215.15	37	37	63200000	15
943	1180	Q9UGP8|SEC63_HUMAN	214.35	62	62	133000000	14
140	572	P26640|SYVC_HUMAN	213.92	12	12	28000000	13
124	625	Q16881|TRXR1_HUMAN	213.6	27	27	68100000	12
78	712	P07737|PROF1_HUMAN	212.86	74	74	386000000	11
82	565	P07195|LDHB_HUMAN	212.22	46	46	392000000	17
134	579	Q01518|CAP1_HUMAN	212.08	37	37	60800000	14
85	614	P39023|RL3_HUMAN	209.41	37	37	106000000	18
128	551	Q9NZM1|MYOF_HUMAN	209.11	10	10	19700000	15
101	524	O00410|IPO5_HUMAN	208.72	23	23	41800000	17
66	532	P42704|LPPRC_HUMAN	208.03	21	21	32600000	25
178	605	P04843|RPN1_HUMAN	206.52	24	24	27800000	12
